# Supplementary material for: Histone Deacetylase Inhibitors as a Therapeutic Strategy to Eliminate Neoplastic “Stromal” Cells from Giant Cell Tumors of Bone
Source: Cancers (Basel). 2022 Sep 27;14(19):4708. doi: 10.3390/cancers14194708 (PMC9563449; doi:10.3390/cancers14194708)
Supplement: Supplementary file 1 [file cancers-14-04708-s001.zip]

Archive with 2 entries (2 files):
- cancers-1924096-Supplementary Materials - Figures_Proofread SV.pdf
- cancers-1924096-Supplementary Materials - Tables_Proofread SV.pdf
